# Supplementary material for: Functional Analysis of GhEXLB2 in Regulating Cotton Resistance to Verticillium Wilt
Source: Plants (Basel). 2026 May 25;15(11):1616. doi: 10.3390/plants15111616 (PMC13259333; doi:10.3390/plants15111616)
Supplement: Supplementary file 1 [file plants-15-01616-s001.zip]

Archive with 1 entries (1 files):
- plants-4318710-supplementary.pdf
